# Supplementary material for: Intelligent Fusion Imaging Photonics for Real-Time Lighting Obstructions
Source: Sensors (Basel). 2022 Dec 28;23(1):323. doi: 10.3390/s23010323 (PMC9824281; doi:10.3390/s23010323)
Supplement: Supplementary file 1 [file sensors-23-00323-s001.zip]

Archive with 1 entries (1 files):
- sensors-2078616-supplementary.pdf
